# Supplementary material for: The Magnitude and Patterns of Acquired Drug Resistance Mutations and Circulating HIV-1 Subtypes in HIV Patients in Tanzania, a Systematic Review and Meta-Analysis
Source: Viruses. 2025 Aug 6;17(8):1087. doi: 10.3390/v17081087 (PMC12390731; doi:10.3390/v17081087)
Supplement: Supplementary file 1 [file viruses-17-01087-s001.zip]

Archive with 1 entries (1 files):
- viruses-3765654-supplementary.pdf
